# Supplementary material for: Applying logistic LASSO regression for the diagnosis of atypical Crohn's disease
Source: Sci Rep. 2022 Jul 5;12:11340. doi: 10.1038/s41598-022-15609-5 (PMC9256608; doi:10.1038/s41598-022-15609-5)
Supplement: Supplementary file 1 — Supplementary Information. [file 41598_2022_15609_MOESM1_ESM.zip]

Archive with 4 entries (3 files):
- Supplementary information/tableS1.xlsx
- Supplementary information/tableS2.doc
- Supplementary information/tableS3.doc
- Supplementary information/
