# Supplementary material for: Applying logistic LASSO regression for the diagnosis of atypical Crohn's disease
Source: Sci Rep. 2022 Jul 5;12:11340. doi: 10.1038/s41598-022-15609-5 (PMC9256608; doi:10.1038/s41598-022-15609-5)
Supplement: Supplementary file 1 — Supplementary Information. [file 41598_2022_15609_MOESM1_ESM.zip › Supplementary information/tableS1.xlsx]

## Sheet: Sheet1
Detailed information of 57 variables
Demographic ＆ clinical features		Laboratory Features		abbreviation	Radiological Features		abbreviation	Endoscopic Features		Site of involvement
V1	Sex	V20	white blood cell	WBC	V29	Bowel wall thickening		V37	Segmental lesions	V48	Stomach and duodenum
V2	Abdominal pain	V21	Hemoglobin	HB	V30	Intestinal wall edema		V38	Continuous lesions	V49	cecum
V3	Diarrhea	V22	Platelet	PLT	V31	Ascites		V39	Intestinal stenosis	V50	Jejunum
V4	Hematochezia	V23	Albumin	Alb	V32	Intestinal stenosis		V40	Cobblestone appearance	V51	Ileum
V5	Fever	V24	erythrocyte sedimentation rate	ESR	V33	Increased fat density		V41	Irregular ulcers	V52	Ileocecal
V6	Night sweat	V25	C reactive protein	CRP	V34	Comb sign		V42	transverse ulcer	V53	Terminal ileum
V7	Weight loss	V26	Tuberculin Skin test	TST	V35	Increased small mesenteric vessels	ISMV	V43	Pseudopolyps	V54	Ascending colon
V7	Abdominal mass	V27	T-SPOT.TB	T-SPOT	V36	Abdominal lymphadenopathy		V44	Shallow ulcer	V55	Sigmoid colon
V9	Abdominal abscess	V28	Fecal Occult Blood Test	FOBT				V45	Punctate ulcer	V56	Perianal region
V10	Perianal abscess							V46	swollen ileocecal valve	V57	Rectum
V11	Perianal fistula							V47	Longitudinal ulcer
V12	illeus
V13	Skin and mucous lesions
V14	Hepatobiliary disease
V15	Intestinal perforation
V16	Tuberculosis history
V17	Appendectomy history
V18	Smoking history
V19	Bowl resection history
numbers in red were significant variables identified in Lasso regresson(log(λ) = −3.662 )
